# Supplementary material for: Microplastic-Induced Oxidative Stress in Metolachlor-Degrading Filamentous Fungus Trichoderma harzianum
Source: Int J Mol Sci. 2022 Oct 26;23(21):12978. doi: 10.3390/ijms232112978 (PMC9658726; doi:10.3390/ijms232112978)
Supplement: Supplementary file 1 [file ijms-23-12978-s001.zip]

Archive with 1 entries (1 files):
- ijms-1971004-supplementary.pdf
